# Supplementary material for: Directed evolution for cell separation in natural isolates of budding yeast reveals selection to deactivate AMN1 and the Rim101 pathway in haploids and selection in favor of Hawthorne's deletion in diploids
Source: G3 (Bethesda). 2026 Jan 23;16(4):jkag011. doi: 10.1093/g3journal/jkag011 (PMC13042299; doi:10.1093/g3journal/jkag011)
Supplement: jkag011_Supplementary_Data [file jkag011_supplementary_data.zip]

Archive with 2 entries (2 files):
- File_S1_G3-2025-406434.docx
- File_S2_G3-2025-406434.xlsx
